# Supplementary material for: Transcriptional Expression of SLC2A3 and SDHA Predicts the Risk of Local Tumor Recurrence in Patients with Head and Neck Squamous Cell Carcinomas Treated Primarily with Radiotherapy or Chemoradiotherapy
Source: Int J Mol Sci. 2025 Mar 9;26(6):2451. doi: 10.3390/ijms26062451 (PMC11942407; doi:10.3390/ijms26062451)
Supplement: Supplementary file 1 [file ijms-26-02451-s001.zip]

Archive with 1 entries (1 files):
- ijms-3475485-supplementary.pdf
